# Supplementary material for: Additive Manufacturing of Shape-Changing Printlets via Powder-Based Extrusion 3D Printing of Natural Cellulose and Polyvinyl Alcohol
Source: Polymers (Basel). 2026 Jan 30;18(3):380. doi: 10.3390/polym18030380 (PMC12899022; doi:10.3390/polym18030380)
Supplement: Supplementary file 1 [file polymers-18-00380-s001.zip]

Archive with 1 entries (1 files):
- polymers-4075956-supplementary.pdf
